# Supplementary material for: Spatial pattern of genetic diversity and selection in the MHC class II DRB of three Neotropical bat species
Source: BMC Evol Biol. 2016 Oct 26;16:229. doi: 10.1186/s12862-016-0802-1 (PMC5080761; doi:10.1186/s12862-016-0802-1)
Supplement: Additional file 1: Table S1. — Supplementary methods, including the characteristics of all capture sites (Table S1)﻿, the list of samples successfully amplified for the MHC class II DRB loci (Table S2), the distribution of DRB alleles per species (Table S3-5), the pairwise differentiation computations per species (Table S6-8), as well as the correlations of genetics and geographic distance (Table S9). (XLS 179 kb) [file 12862_2016_802_MOESM1_ESM.xls]

## Sheet: Table S1
Supplementary Table 1. Characteristics of the 14 capture sites used, with their GPS coordinates
				GPS coordinates
#	Sampling site	Type	Landscape	Latitude (N)	Longitude (W)
1	Cacao	Foraging area	Anthropized area	4° 34' 33.771"	52° 28' 4.926"
2	Camp du Tigre	Foraging area	Anthropized area	4° 54' 46.764"	52° 18' 23.219"
3	Les Salines	Foraging area	Anthropized area	4° 54' 57.821"	52° 16' 18.452"
4	Macouria	Foraging area	Anthropized area	5° 1' 0.12"	52° 28' 59.879"
5	Saint-Georges	Foraging area	Anthropized area	3° 53' 60''	51° 47' 59.999''
6	Apatou	Foraging area	Edge habitats	5° 9' 20.419"	54° 19' 59.336"
7	Mont Matoury, Lac des Américains	Foraging area	Edge habitats	4° 51' 28"	52° 22' 6.999"
8	Paracou	Roost	Edge habitats	5° 14' 21.282"	52° 55' 24.218"
9	Saut Athanase	Mixed†	Edge habitats	4° 11' 14.706"	52° 19' 11.21"
10	Cave F	Roost	Pristine primary lowland forests	4° 38' 59.144"	52° 17' 35.441"
11	Cave M	Roost	Pristine primary lowland forests	4° 32' 6.82"	52° 9' 6.239"
12	Réserve naturelle régionale Trésor (RNRT)	Foraging area	Pristine primary lowland forests	4° 36' 50.513"	52° 17' 10.449
13	Bourda	Foraging area	Urban and periurban areas	4° 54' 58.712"	52° 17' 3.48"
14	Rémire	Foraging area	Urban and periurban areas	4° 54' 57.821"	52° 16' 18.453"
† D. rotundus and C. perspicillata individuals were trapped in this area while foraging, with mist nets erected around livestock or through putative foraging courses, whereas M. molossus individuals were trapped in their roosts.

## Sheet: Table S2
Supplementary Table 2. List of samples successfully amplified for the MHC class II DRB loci.
						MHC class II DRB exon 2
Species	Sample ID	Sex	Capture site	Landscape	Subgroup	Positive clones	Verified clones
C. perspicillata	5	F	Paracou	Edge habitats	EH	4	3
C. perspicillata	9	M	Paracou	Edge habitats	EH	11	8
C. perspicillata	11	F	Paracou	Edge habitats	EH	7	3
C. perspicillata	ap12	F	Apatou	Edge habitats	EH	3	3
C. perspicillata	ap13	F	Apatou	Edge habitats	EH	6	6
C. perspicillata	ap14	F	Apatou	Edge habitats	EH	1	0
C. perspicillata	ap30	F	Apatou	Edge habitats	EH	1	0
C. perspicillata	ap33	M	Apatou	Edge habitats	EH	1	1
C. perspicillata	e1031	M	Bourda	Urban and periurban areas	UR	7	4
C. perspicillata	e1032	M	Bourda	Urban and periurban areas	UR	8	6
C. perspicillata	e1036	NR	Bourda	Urban and periurban areas	UR	3	3
C. perspicillata	r105	M	Rémire	Urban and periurban areas	UR	15	12
C. perspicillata	r107	NR	Rémire	Urban and periurban areas	UR	13	12
C. perspicillata	r152	F	Apatou	Edge habitats	EH	4	4
C. perspicillata	r215†	M	Cacao	Anthropized areas	AA→EH	7	7
C. perspicillata	r216†	M	Cacao	Anthropized areas	AA→EH	7	3
C. perspicillata	r347	M	Paracou	Edge habitats	EH	8	3
C. perspicillata	r364	M	Cave F	Pristine primary lowland forests	PF	12	10
C. perspicillata	r44	F	RNRT	Pristine primary lowland forests	PF	14	12
C. perspicillata	r62	F	RNRT	Pristine primary lowland forests	PF	10	6
C. perspicillata	r848	NR	Saut Athanaze	Edge habitats	PF	6	4
C. perspicillata	r895	F	Cave F	Pristine primary lowland forests	PF	1	0
D. rotundus	at7	F	Saut Athanaze	Edge habitats	SA	9	7
D. rotundus	at9	F	Saut Athanaze	Edge habitats	SA	24	21
D. rotundus	r184	F	Saut Athanaze	Edge habitats	SA	5	3
D. rotundus	r200	M	Saut Athanaze	Edge habitats	SA	7	6
D. rotundus	r201	F	Saut Athanaze	Edge habitats	SA	6	4
D. rotundus	r202	M	Saut Athanaze	Edge habitats	SA	4	1
D. rotundus	r203	F	Saut Athanaze	Edge habitats	SA	6	6
D. rotundus	r270	F	Cave F	Pristine primary lowland forests	CF	10	7
D. rotundus	r407	M	Saut Athanaze	Edge habitats	SA	19	15
D. rotundus	r408	M	Saut Athanaze	Edge habitats	SA	17	13
D. rotundus	r417	M	Saut Athanaze	Edge habitats	SA	15	13
D. rotundus	r426	M	Saut Athanaze	Edge habitats	SA	3	2
D. rotundus	r497	M	Saut Athanaze	Edge habitats	SA	9	6
D. rotundus	r498	F	Saut Athanaze	Edge habitats	SA	10	7
D. rotundus	r499	M	Saut Athanaze	Edge habitats	SA	4	3
D. rotundus	r500	F	Saut Athanaze	Edge habitats	SA	7	7
D. rotundus	r602	M	Saut Athanaze	Edge habitats	SA	8	7
D. rotundus	r604	M	Saut Athanaze	Edge habitats	SA	6	6
D. rotundus	r606	F	Saut Athanaze	Edge habitats	SA	9	8
D. rotundus	r607	M	Saut Athanaze	Edge habitats	SA	10	10
D. rotundus	r691	M	Cave M	Pristine primary lowland forests	CM	1	0
D. rotundus	r693	M	Cave F	Pristine primary lowland forests	CF	10	9
D. rotundus	r714	M	Cave F	Pristine primary lowland forests	CF	10	6
D. rotundus	r717	F	Cave F	Pristine primary lowland forests	CF	10	2
D. rotundus	r742	M	Saut Athanaze	Edge habitats	SA	11	3
D. rotundus	r743	M	Saut Athanaze	Edge habitats	SA	9	8
D. rotundus	r747	M	Saut Athanaze	Edge habitats	SA	6	6
D. rotundus	r749	M	Cave M	Pristine primary lowland forests	CM	8	5
D. rotundus	r757	F	Cave M	Pristine primary lowland forests	CM	8	8
D. rotundus	r764	F	Cave M	Pristine primary lowland forests	CM	6	3
D. rotundus	r780	F	Cave M	Pristine primary lowland forests	CM	8	8
D. rotundus	r782	F	Cave M	Pristine primary lowland forests	CM	8	7
D. rotundus	r790	F	Cave M	Pristine primary lowland forests	CM	3	1
D. rotundus	r795	M	Cave M	Pristine primary lowland forests	CM	10	9
D. rotundus	r798	M	Cave M	Pristine primary lowland forests	CM	4	4
D. rotundus	r800	F	Saut Athanaze	Edge habitats	SA	6	2
M. molossus	r1016	F	Paracou	Edge habitats	PA	11	6
M. molossus	r1017	F	Paracou	Edge habitats	PA	5	0
M. molossus	r1018	F	Paracou	Edge habitats	PA	5	3
M. molossus	r1019	F	Paracou	Edge habitats	PA	4	1
M. molossus	r1020	F	Paracou	Edge habitats	PA	1	0
M. molossus	r1022	F	Paracou	Edge habitats	PA	6	5
M. molossus	r1024	F	Paracou	Edge habitats	PA	9	5
M. molossus	r1025	F	Paracou	Edge habitats	PA	8	4
M. molossus	r1026	F	Paracou	Edge habitats	PA	8	4
M. molossus	r1027	M	Paracou	Edge habitats	PA	6	5
M. molossus	r1030	F	Paracou	Edge habitats	PA	3	0
M. molossus	r1031	M	Paracou	Edge habitats	PA	4	0
M. molossus	r1032	F	Paracou	Edge habitats	PA	2	0
M. molossus	r490	F	Saut Athanaze	Edge habitats	SA	2	0
M. molossus	r491	F	Saut Athanaze	Edge habitats	SA	4	2
M. molossus	r493	M	Saut Athanaze	Edge habitats	SA	5	4
M. molossus	r494	M	Saut Athanaze	Edge habitats	SA	1	0
M. molossus	r495	F	Saut Athanaze	Edge habitats	SA	3	2
M. molossus	r731	F	Saut Athanaze	Edge habitats	SA	1	1
M. molossus	r732	F	Saut Athanaze	Edge habitats	SA	3	0
M. molossus	r733	M	Saut Athanaze	Edge habitats	SA	4	0
M. molossus	r734	F	Saut Athanaze	Edge habitats	SA	6	4
M. molossus	r735	M	Saut Athanaze	Edge habitats	SA	7	7
M. molossus	r736	F	Saut Athanaze	Edge habitats	SA	5	0
M. molossus	r738	M	Saut Athanaze	Edge habitats	SA	2	2
M. molossus	r739	M	Saut Athanaze	Edge habitats	SA	8	8
M. molossus	r740	M	Saut Athanaze	Edge habitats	SA	4	4
M. molossus	r741	F	Saut Athanaze	Edge habitats	SA	17	14
M. molossus	r748	F	Cacao	Anthropized areas	CC	10	8
M. molossus	r826	M	Saut Athanaze	Edge habitats	SA	4	3
M. molossus	r828	F	Saut Athanaze	Edge habitats	SA	8	7
M. molossus	r829	M	Saut Athanaze	Edge habitats	SA	7	4
M. molossus	r835	F	Saut Athanaze	Edge habitats	SA	1	0
M. molossus	r837	F	Saut Athanaze	Edge habitats	SA	6	5
M. molossus	r838	M	Saut Athanaze	Edge habitats	SA	7	5
M. molossus	v3049	F	Cacao	Anthropized areas	CC	7	6
M. molossus	v3051	F	Cacao	Anthropized areas	CC	7	3
M. molossus	v3054	M	Cacao	Anthropized areas	CC	12	11
M. molossus	v3055	F	Cacao	Anthropized areas	CC	6	4
					Total	674	480
Sex (F, female; M, male; NR, not registered) are given, as well as capture sites, corresponding landscapes and assignment to subgroups. Ten recombinant clones were sent for sequencing. The total number of clone sequences positive (according to BLAST searches) for the MHC class II DRB exon 2 obtained for each individual and verified sequences (see validation criteria) are given. Sequences were reg…

## Sheet: Table S3
Supplementary Table 3. MHC class II DRB exon 2 alleles found in C. perspicillata individuals and sampling areas.
	#1: EH sites (n=11)												#2: PF sites (n =3)				#3: UR sites (n =5)
DRB allele	AP12	AP13	AP33	R152	R215	R216	5	9	11	R347	R848		R364	R44	R62		E1031	E1032	E1036	R105	R107		N	Nseq	Subgroup
Cape-DRB*05†																		3					1	3	UR
Cape-DRB*16			1				3							2									3	6	EH, PF
Cape-DRB*17				4					3														2	7	EH
Cape-DRB*18								8															1	8	EH
Cape-DRB*19	3																						1	3	EH
Cape-DRB*20‡		3																					1	3	EH
Cape-DRB*21		3																					1	3	EH
Cape-DRB*22																	4						1	4	UR
Cape-DRB*23																		3					1	3	UR
Cape-DRB*24																			3				1	3	UR
Cape-DRB*25						3								7									2	10	EH, PF
Cape-DRB*26														3									1	3	PF
Cape-DRB*27															3								1	3	PF
Cape-DRB*28															3								1	3	PF
Cape-DRB*29																				7			1	7	UR
Cape-DRB*30																				5			1	5	UR
Cape-DRB*31																					9		1	9	UR
Cape-DRB*32‡																					3		1	3	UR
Cape-DRB*33					3																		1	3	EH
Cape-DRB*34					4																		1	4	EH
Cape-DRB*35										3													1	3	EH
Cape-DRB*36													10										1	10	PF
Cape-DRB*37											4												1	4	EH
# per individual	1	2	1	1	2	1	1	1	1	1	1		1	3	2		1	2	1	2	2			110
N is the total number of bats carrying the allele, Nseq is the total number of clones/sequences validated for the corresponding allele. Number of alleles (#) carried per individual. † Allele previously described by Schad et al. (2012), ‡ Allele presenting a 3-bp deletion. Shared alleles and the highest frequency in each area are shadowed.

## Sheet: Table S4
Supplementary Table 4. MHC class II DRB exon 2 alleles found in D. rotundus individuals and sampling areas.
	#1: CF (n=4)					#2: CM (n=8)									#3: SA (n=23)
DRB allele	R270	R693	R714	R717		R749	R757	R764	R780	R782	R790	R795	R798		AT7	AT9	R184	R200	R201	R202	R203	R407	R408	R417	R426	R497	R498	R499	R500	R602	R604	R606	R607	R742	R743	R747	R800		N	Nseq	Subgroup
Dero-DRB*01															6																								1	6	SA
Dero-DRB*02			3													9	1	1									4						1						6	19	CF, SA
Dero-DRB*03																9																							1	9	SA
Dero-DRB*04																3																							1	3	SA
Dero-DRB*05‡																		5						13			3									4			4	25	SA
Dero-DRB*06																			4							5													2	9	SA
Dero-DRB*07																					3																		1	3	SA
Dero-DRB*08																					3																		1	3	SA
Dero-DRB*09	4																																						1	4	CF
Dero-DRB*10	3																																						1	3	CF
Dero-DRB*11																						6																	1	6	SA
Dero-DRB*12																						9																	1	9	SA
Dero-DRB*13							7																13																2	20	CM, SA
Dero-DRB*14																												3			3								2	6	SA
Dero-DRB*15				2																									3	1	3					2			5	11	CF, SA
Dero-DRB*16																													4										1	4	SA
Dero-DRB*17											1															1						3							3	5	CM, SA
Dero-DRB*18										4					1															4		5							4	14	CM, SA
Dero-DRB*19†		3					1										2								2								9		5				6	22	CF, CM, SA
Dero-DRB*20		6																																					1	6	CF
Dero-DRB*21‡			3																																				1	3	CF
Dero-DRB*22																																		3					1	3	SA
Dero-DRB*23																																			3				1	3	SA
Dero-DRB*24						5			5																														2	10	CM
Dero-DRB*25								3																															1	3	CM
Dero-DRB*26									3			4																											2	7	CM
Dero-DRB*27												5	1																								1		3	7	CM, SA
Dero-DRB*28													3																										1	3	CM
Dero-DRB*29																				1										2									2	3	SA
Dero-DRB*30										3																											1		2	4	CM, SA
# per individual	2	2	2	1		1	2	1	2	2	1	2	2		2	3	2	2	1	1	2	2	1	1	1	2	2	1	2	3	2	2	2	1	2	2	2			233
N is the total number of bats carrying the allele, Nseq is the total number of clones/sequences validated for the corresponding allele. Number of alleles (#) carried per individual. † Allele present in all of the sampling areas, ‡ Allele presenting a 6-bp insertion. Shared alleles and the highest frequency in each area are shadowed.

## Sheet: Table S5
Supplementary Table 5. MHC class II DRB exon 2 alleles found in M. molossus individuals and sampling areas.
	#1: CC site (n=5)						#2: PA site (n=8)									#3: SA site (n=15)
DRB allele	V3049	V3051	V3054	V3055	R748		R1016	R1018	R1019	R1022	R1024	R1025	R1026	R1027		R491	R493	R495	R731	R734	R735	R738	R739	R740	R741	R826	R828	R829	R837	R838		N	Nseq	Subgroup
Momo-DRB*01							3																									1	3	PA
Momo-DRB*02							3													3												2	6	PA, SA
Momo-DRB*03								3																								1	3	PA
Momo-DRB*04										5											7						7					3	19	PA, SA
Momo-DRB*05											5																					1	5	PA
Momo-DRB*06												4																				1	4	PA
Momo-DRB*07				4										5																		2	9	CC, PA
Momo-DRB*08																	4		3			3		3				3				5	16	SA
Momo-DRB*09			3																	3												2	6	CC, PA
Momo-DRB*10		3																					5									2	8	CC, PA
Momo-DRB*11																							3			3						2	6	SA
Momo-DRB*12																									10							1	10	SA
Momo-DRB*13																									4							1	4	SA
Momo-DRB*14			8		8																											2	16	CC
Momo-DRB*15																													5			1	5	SA
Momo-DRB*16																														5		1	5	SA
Momo-DRB*17	6																															1	6	CC
Momo-DRB*18													4																			1	4	PA
Momo-DRB*19									3							3																2	6	PA, SA
Momo-DRB*20																		3						3								2	6	SA
# per individual	1	1	2	1	1		2	1	1	1	1	1	1	1		1	1	1	1	2	1	1	2	2	2	1	1	1	1	1			147
N is the total number of bats carrying the allele, Nseq is the total number of clones/sequences validated for the corresponding allele. Number of alleles (#) carried per individual. Shared alleles and the highest frequency in each area are shadowed.

## Sheet: Table S6
Supplementary Table 6A. Pairwise differentiation between C. perspicillata environment subgroups using conventional F-statistic based on haplotype frequencies.
MHC					D-LOOP
	PF	EH	UR			AA	PF	PF	UR
PF	*	NS	NS		AA	*	NS	NS	NS
EH	-0.06773	*	NS		PF	-0.02945	*	NS	NS
UR	0.04162	0.02649	*		EH	-0.01007	-0.02163	*	NS
					UR	0.01216	-0.02277	-0.01602	*
Computations were performed for both MHC and mtDNA D-loop data. Population pairwise FSTs are given below the diagonal and significant p-values above diagonal. Significance level α ≤ 0.05. NS: p-values not significant (α > 0.05).
Supplementary Table 6B. Pairwise differentiation between C. perspicillata collecting locations using conventional F-statistic based on haplotype frequencies.
MHC										D-LOOP
	AP	SA	Bourda	CC	CF	PA	Rémire	RNRT			Camp du Tigre	Saint Georges	Macouria	Salines	CC	PA	AP	Mt Matoury	SA	RNRT	CF	Bourda	Rémire
AP	*	NS	NS	NS	NS	NS	NS	NS		Camp du Tigre	*	NS	NS	NS	NS	NS	NS	NS	NS	NS	NS	NS	NS
SA	0.31857	*	NS	NS	NS	NS	NS	NS		Saint Georges	0.26557	*	NS	NS	NS	NS	NS	NS	NS	NS	NS	NS	NS
Bourda	0.11946	0.35537	*	NS	NS	NS	NS	NS		Macouria	0.1634	0.52941	*	NS	NS	NS	NS	NS	NS	NS	NS	NS	NS
CC	0.13178	0.42029	0.14805	*	NS	NS	NS	NS		Salines	0.12284	0.4	0.25773	*	NS	NS	NS	NS	NS	NS	NS	NS	NS
CF	0.31857	1	0.35537	0.42029	*	NS	NS	NS		CC	0.1634	0.52941	0.33333	0.25773	*	NS	NS	NS	NS	NS	NS	NS	NS
PA	0	0.34247	0.13839	0.15265	0.34247	*	NS	NS		PA	0.12284	0.4	0.25773	0.2	0.11111	*	NS	NS	NS	NS	NS	NS	NS
Rémire	0.06181	0.31429	0.07368	0.08333	0.31429	0.0828	*	NS		AP	0.07172	0.27586	0.17125	0.12953	0.17125	0.12953	*	NS	NS	NS	NS	NS	NS
RNRT	-0.00169	0.31429	0.07368	-0.04762	0.31429	0.02041	0	*		Mt Matoury	0.10112	0.34247	0.21951	0.16955	0.21951	0.16955	0.10717	*	NS	NS	NS	NS	NS
										SA	0.1634	0.52941	0.33333	0.25773	0.33333	0.25773	0.17125	0.21951	*	NS	NS	NS	NS
										RNRT	0.1634	0.52941	0.33333	0.11111	0.33333	0.25773	0.17125	0.21951	0.33333	*	NS	NS	NS
										CF	0.10757	0.33068	0.21839	0.17241	0.21839	0.17241	0.11346	0.14749	0.21839	0.21839	*	NS	NS
										Bourda	0.22705	0.58621	0.41053	0.14286	0.41053	0.33333	0.23636	0.29171	0.41053	0.11111	0.28239	*	NS
										Rémire	0.36182	1	0.66667	0.52941	0.66667	0.52941	0.37546	0.46067	0.66667	0.66667	0.42857	0.68	*
Computations were performed for both MHC and mtDNA D-loop data. Population pairwise FSTs are given below the diagonal and significant p-values above diagonal. Significance level α ≤ 0.05. NS: p-values not significant (α > 0.05).

## Sheet: Table S7
Supplementary Table 7. Pairwise differentiation between D. rotundus subgroups using conventional F-statistic based on haplotype frequencies.
MHC					D-LOOP
	CM	SA	CF			CM	SA	CF
CM	*	NS	NS		CM	*	NS	0.000 ± 0.000
SA	0.01247	*	NS		SA	0.61706	*	0.000 ± 0.000
CF	0.00832	-0.04673	*		CF	0.47486	0.01561	*
Computations were performed for both MHC and mtDNA D-loop data. Environmental subgroups correspond to collecting locations, consequently the results presented are the same for both analyses. Population pairwise FSTs are given below the diagonal and significant p-values above diagonal. Significance level α ≤ 0.05. NS: p-values not significant (α > 0.05).

## Sheet: Table S8
Supplementary Table 8. Pairwise differentiation between M. molossus subgroups using conventional F-statistic based on haplotype frequencies.
MHC					D-LOOP
MOMO	SA	PA	CC		MOMO	SA	PA	CC
SA	*	NS	NS		SA	*	NS	NS
PA	0.04295	*	NS		PA	0.01728	*	NS
CC	0.01684	0.0418	*		CC	-0.0397	0.00649	*
Computations were performed for both MHC and mtDNA D-loop data. Environmental subgroups correspond to collecting locations, consequently the results presented are the same for both analyses. Population pairwise FSTs are given below the diagonal and significant p-values above diagonal. Significance level α ≤ 0.05. NS: p-values not significant (α > 0.05).

## Sheet: Table S9
Supplementary Table 9. Correlations of genetics and geographic distance for the three investigated species, C. perspicillata, D. rotundus, M. molossus
		n
Species	Marker	Individuals	Localities	Z	r	R²	p-value
Carollia perspicillata	MHC	19	8	-48.5373	-0.0642	0.004122	0.5629
	D-LOOP	45	13	-49.0566	-0.0039	1.515e-05	0.5189
Desmodus rotundus	MHC	35	3	-11.1044	-0.6836	0.467	1
	D-LOOP	59	3	-1.9694	-0.2953	0.0872	0.4985
Molossus molossus	MHC	28	3	-6.1399	-0.9723	0.945	1
	D-LOOP	47	3	-7.3363	0.5079	0.258	0.3342
The correlation between log(genetic distance (FST/(1-FST))) and log(geographic distance) is presented here for both MHC and mtDNA D-loop (DLP) markers. The number of individuals tested, as well as the number of corresponding populations (collection locations) are given. The Z-score, the Pearson's correlation coefficient (r), the coefficient of determination (R²), as well as the p-values are given.
